# Supplementary material for: Safety and biomarker effects of candesartan in non-hypertensive adults with prodromal Alzheimer’s disease
Source: Brain Commun. 2022 Oct 25;4(6):fcac270. doi: 10.1093/braincomms/fcac270 (PMC9683395; doi:10.1093/braincomms/fcac270)
Supplement: fcac270_Supplementary_Data [file fcac270_supplementary_data.zip]

Archive with 2 entries (2 files):
- Supplementary _material.docx
- Supplementary_material_CEDAR_protocol.pdf
